# Supplementary material for: Cytotoxicity of Doxorubicin-Curcumin Nanoparticles Conjugated with Two Different Peptides (CKR and EVQ) against FLT3 Protein in Leukemic Stem Cells
Source: Polymers (Basel). 2024 Sep 2;16(17):2498. doi: 10.3390/polym16172498 (PMC11397985; doi:10.3390/polym16172498)
Supplement: Supplementary file 1 [file polymers-16-02498-s001.zip]

Archive with 1 entries (1 files):
- polymers-3164205-supplementary.pdf
